# Supplementary material for: Settable Polymeric Autograft Extenders in a Rabbit Radius Model of Bone Formation
Source: Materials (Basel). 2021 Jul 15;14(14):3960. doi: 10.3390/ma14143960 (PMC8305944; doi:10.3390/ma14143960)
Supplement: Supplementary file 1 [file materials-14-03960-s001.zip]

Archive with 1 entries (1 files):
- materials-1262641-supplementary.pdf
